# Supplementary material for: Association between Metabolic Syndrome Components and Cardiac Autonomic Modulation among Children and Adolescents: A Systematic Review and Meta-Analysis
Source: Biology (Basel). 2021 Jul 22;10(8):699. doi: 10.3390/biology10080699 (PMC8389259; doi:10.3390/biology10080699)
Supplement: Supplementary file 1 [file biology-10-00699-s001.zip]

Archive with 1 entries (1 files):
- biology-1285927-supplementary.pdf
